# Supplementary material for: Gender equality and smoking among 15 to 25 year olds—a time-based ecological analysis of developments in Germany from 1960 to 2005
Source: Front Public Health. 2024 Feb 16;12:1295050. doi: 10.3389/fpubh.2024.1295050 (PMC10904588; doi:10.3389/fpubh.2024.1295050)
Supplement: Supplementary file 1 [file Table_1.XLSX]

## Sheet: Additional file 1
Additional file 1. Gender Inequality Index, smoking prevalence amongst men and women and gender smoking ratio.
Year	Gender Inequality Index	Smoking prevalance amongst men	Smoking prevalence amongst women	Gender smoking ratio
1960	0.981183	0.446119	0.152224	0.341218
1965	0.979812	0.464598	0.214826	0.462391
1970	0.972258	0.538908	0.323224	0.599776
1975	0.955938	0.552561	0.404043	0.731219
1980	0.927878	0.538223	0.452586	0.840888
1985	0.862955	0.51921	0.447319	0.861538
1990	0.827799	0.503973	0.414233	0.821936
1995	0.690994	0.496299	0.410723	0.827572
2000	0.670927	0.534461	0.466293	0.872455
2005	0.564592	0.468297	0.433748	0.926223
