# Supplementary material for: Gender equality and smoking among 15 to 25 year olds—a time-based ecological analysis of developments in Germany from 1960 to 2005
Source: Front Public Health. 2024 Feb 16;12:1295050. doi: 10.3389/fpubh.2024.1295050 (PMC10904588; doi:10.3389/fpubh.2024.1295050)
Supplement: Supplementary file 2 [file Table_2.XLSX]

## Sheet: GII
Additional file 2. Components of the Gender Inequality Index.
Year	Female shares of parliamentary seats	Male shares of parliamentary seats	Maternal mortality ratio	Adolescent fertility rate	Female labour force participation rates	Male labour force participation rates	Female population with at least secondary education	Male population with at least secondary education
1960	0.092	0.908	1030	21.82	0.418	0.826	0.0402186	0.0974164
	0.083	0.917	989	24.68	0.414	0.828
	0.083	0.917	887	26.2	0.407	0.824
	0.083	0.917	873	29.4	0.404	0.82
	0.083	0.917	739	31.82	0.399	0.81
	0.069	0.931	724	32.82	0.399	0.807	0.0837112	0.112518
	0.069	0.931	684	34.44	0.394	0.803
	0.069	0.931	593	34.68	0.383	0.791
	0.069	0.931	500	34.94	0.384	0.791
	0.066	0.934	480	35.74	0.382	0.784
1970	0.066	0.934	420	36.1	0.377	0.761	0.127204	0.127619
	0.066	0.934	393	35.88	0.38	0.769
	0.058	0.942	300	31.98	0.388	0.765
	0.058	0.942	292	27.38	0.39	0.757
	0.058	0.942	213	25.38	0.387	0.747
	0.058	0.942	238	21.8	0.388	0.746	0.176821	0.191762
	0.073	0.927	219	20.26	0.386	0.735
	0.073	0.927	198	18.28	0.389	0.731
	0.073	0.927	147	16.8	0.387	0.729
	0.073	0.927	128	15.62	0.392	0.728
1980	0.085	0.915	171	15.34	0.393	0.726	0.226438	0.255905
	0.085	0.915	160	13.96	0.398	0.723
	0.085	0.915	139	12.3	0.402	0.721
	0.098	0.902	110	10.1	0.41	0.719
	0.098	0.902	104	8.84	0.411	0.713
	0.098	0.902	100	8.26	0.417	0.715	0.284397	0.312208
	0.098	0.902	79	8.16	0.42	0.717
	0.154	0.846	84	8.66	0.422	0.717
	0.154	0.846	92	9.66	0.427	0.718
	0.154	0.846	59	10.46	0.43	0.717
1990	0.205	0.795	82	13.28	0.457	0.725	0.340568	0.369652
	0.205	0.795	72	13.14	0.485	0.726
	0.205	0.795	54	12.48	0.486	0.715
	0.205	0.795	44	11.16	0.483	0.708
	0.262	0.738	40	10.16	0.484	0.703
	0.262	0.738	41	9.54	0.482	0.697	0.385496	0.416322
	0.262	0.738	51	9.74	0.48	0.689
	0.262	0.738	49	9.72	0.485	0.687
	0.309	0.691	44	9.74	0.485	0.684
	0.309	0.691	37	9.7	0.491	0.682
2000	0.309	0.691	43	9.9	0.49	0.675	0.415796	0.437535
	0.309	0.691	27	10.06	0.495	0.672
	0.325	0.675	21	9.72	0.497	0.667
	0.325	0.675	30	9.24	0.501	0.663
	0.325	0.675	37	8.64	0.497	0.657
	0.318	0.682	28	8.2	0.505	0.659	0.485658	0.499434
