# Supplementary material for: Gender equality and smoking among 15 to 25 year olds—a time-based ecological analysis of developments in Germany from 1960 to 2005
Source: Front Public Health. 2024 Feb 16;12:1295050. doi: 10.3389/fpubh.2024.1295050 (PMC10904588; doi:10.3389/fpubh.2024.1295050)
Supplement: Supplementary file 3 [file Table_3.XLSX]

## Sheet: Additional file 3
Additional file 3. Prevalence of smoking amongst men and women with low, middle, high educational status.
Year	Prevalence of smoking amongst men with a low educational status	Prevalence of smoking amongst men with a middle educational status	Prevalence of smoking amongst men with a high educational status	Prevalence of smoking amongst women with a middle educational status	Prevalence of smoking amongst women with a high educational status	Prevalence of smoking amongst women with a low educational status
1960	0.432171	0.481589	0.388319	0.153316	0.164268	0.146851
	0.436543	0.505226	0.401086	0.168726	0.189548	0.170872
	0.493111	0.510755	0.401384	0.180284	0.204198	0.175523
	0.500165	0.501903	0.403873	0.195131	0.215595	0.179415
	0.51531	0.488893	0.40288	0.205027	0.213459	0.193014
1965	0.537192	0.485043	0.408469	0.218867	0.216797	0.205195
	0.497624	0.491672	0.418528	0.233206	0.226558	0.219294
	0.487842	0.50363	0.427849	0.258745	0.244221	0.246874
	0.580228	0.524785	0.450908	0.28279	0.25157	0.260867
	0.597139	0.543357	0.468906	0.310076	0.265858	0.297777
1970	0.596275	0.560525	0.485425	0.330313	0.281982	0.345405
	0.603186	0.571187	0.490657	0.344594	0.280884	0.379707
	0.64387	0.572008	0.493272	0.364052	0.295371	0.398523
	0.588027	0.573247	0.48287	0.381425	0.304606	0.443095
	0.598018	0.589606	0.484047	0.396741	0.321174	0.457767
1975	0.609755	0.591414	0.467344	0.420045	0.328532	0.454085
	0.627918	0.584931	0.460084	0.436893	0.333185	0.476573
	0.621584	0.586253	0.459172	0.453498	0.344071	0.490368
	0.606522	0.580982	0.448399	0.465363	0.343373	0.520547
	0.633742	0.587221	0.431912	0.477441	0.352582	0.50833
1980	0.618161	0.588719	0.429369	0.482283	0.354571	0.503782
	0.646829	0.594614	0.421994	0.47652	0.3483	0.521436
	0.6665	0.591344	0.420658	0.476349	0.354793	0.539191
	0.636808	0.5918	0.403742	0.474956	0.351734	0.545675
	0.610149	0.59123	0.403957	0.48173	0.33545	0.537533
1985	0.580238	0.583581	0.396133	0.477057	0.33129	0.550587
	0.616252	0.575172	0.39655	0.471771	0.32205	0.536624
	0.632801	0.579242	0.385352	0.458938	0.315435	0.525675
	0.660905	0.572562	0.391554	0.456571	0.311382	0.5373
	0.622027	0.567705	0.387619	0.455579	0.30621	0.535539
1990	0.602545	0.559571	0.379114	0.443989	0.302347	0.539547
	0.598645	0.55252	0.379987	0.444847	0.295628	0.536627
	0.6091	0.55289	0.371109	0.436345	0.292934	0.520406
	0.627879	0.545998	0.375106	0.429213	0.289693	0.530802
	0.639415	0.531368	0.386496	0.43132	0.291494	0.524565
1995	0.662931	0.52423	0.382778	0.442978	0.303572	0.527174
	0.703464	0.540499	0.374378	0.455533	0.315697	0.514179
	0.686026	0.53686	0.37843	0.461952	0.328967	0.531191
	0.654995	0.549021	0.380093	0.474507	0.337794	0.535037
	0.680435	0.556819	0.38713	0.482902	0.35274	0.553559
2000	0.670708	0.569272	0.38568	0.490414	0.371272	0.552108
	0.644648	0.553659	0.399653	0.47806	0.368383	0.565989
	0.581039	0.538721	0.403434	0.485606	0.362241	0.578731
	0.569849	0.523707	0.396974	0.474888	0.36449	0.556302
	0.524024	0.520897	0.406657	0.456322	0.363569	0.515485
2005	0.443683	0.493277	0.400043	0.448211	0.36645	0.444324
